# Supplementary material for: Deoxysphingolipids and ether-linked diacylglycerols accumulate in the tissues of aged mice
Source: Cell Biosci. 2019 Aug 5;9:61. doi: 10.1186/s13578-019-0324-9 (PMC6683348; doi:10.1186/s13578-019-0324-9)
Supplement: Supplementary file 1 — Additional file 1. Plasma biochemical parameters. Glucose (Glu), triglyceride (TG), glutamic pyruvic transaminase (GPT), total cholesterol (T-CHO), and total ketone body (T-KB) levels; body weights; and weight reduction rates (%). [file 13578_2019_324_MOESM1_ESM.xlsx]

## Sheet: Sheet1
		Glu (mg/dL)	TG (mg/dL)	GPT (U/L)	T-CHO (mg/dL)	T-KB (μmol/L)	Body weight (pre/fast (g))	Weight reduction rate (%)
mean.	aged	117.04	34.96	49.76	73.12	1433.92	37.4/34.3	0.918
	young	140.04	40.64	26.76	85.36	2184.6	23.9/20.2	0.849
S.D.	aged	17.9189	32.1902	25.5712	9.33552	221.223	2.3/2.6	0.02
	young	13.3225	8.94695	4.64844	12.951	329.134	1.1/0.9	0.011
t-test		0.0528262	0.720699	0.114578	0.128573	0.00387317	0.0006/0.083
